# Supplementary material for: 6-Bromoindole- and 6-Bromoindazole-Based Inhibitors of Bacterial Cystathionine γ-Lyase Containing 3-Aminothiophene-2-Carboxylate Moiety
Source: Molecules. 2025 Jan 17;30(2):388. doi: 10.3390/molecules30020388 (PMC11767297; doi:10.3390/molecules30020388)
Supplement: Supplementary file 1 [file molecules-30-00388-s001.zip]

Archive with 1 entries (1 files):
- molecules-3339309-supplementary.pdf
